# Supplementary material for: Simple Clinical Prediction Rules for Identifying Significant Liver Fibrosis: Evaluation of Established Scores and Development of the Aspartate Aminotransferase-Thrombocytopenia-Albumin (ATA) Score
Source: Diagnostics (Basel). 2025 Apr 28;15(9):1119. doi: 10.3390/diagnostics15091119 (PMC12071440; doi:10.3390/diagnostics15091119)
Supplement: Supplementary file 1 [file diagnostics-15-01119-s001.zip]

Archive with 1 entries (1 files):
- diagnostics-3569798-Supplementary.pdf
